# Supplementary material for: ZIPcnv: accurate and efficient inference of copy number variations from shallow whole-genome sequencing
Source: Bioinformatics. 2025 Oct 25;41(11):btaf592. doi: 10.1093/bioinformatics/btaf592 (PMC12646640; doi:10.1093/bioinformatics/btaf592)
Supplement: btaf592_Supplementary_Data [file btaf592_supplementary_data.zip]

Archive with 5 entries (5 files):
- ZIPcnv-supplementary-revised.docx
- ZIP-Table S1.csv
- ZIP-Table S2.csv
- ZIP-Table S3.csv
- ZIP-Table S4.csv
